# Supplementary material for: A novel approach to alleviate acetaminophen-induced hepatotoxicity with hybrid balloon flower root-derived exosome-like nanoparticles (BDEs) with silymarin via inhibition of hepatocyte MAPK pathway and apoptosis
Source: Cell Commun Signal. 2024 Jun 18;22:334. doi: 10.1186/s12964-024-01700-z (PMC11184736; doi:10.1186/s12964-024-01700-z)
Supplement: Supplementary file 1 — Supplementary Material 1 [file 12964_2024_1700_MOESM1_ESM.xlsx]

## Sheet: Sheet1
Target name	Forward	Reverse
iNOS	GCTCTACACCTCCAATGTGACC	CTGCCGAGATTTGAGCCTCATG
BAX	TCAGGATGCGTCCACCAAGAAG	TGTGTCCACGGCGGCAATCATC
IL6	AGACAGCCACTCACCTCTTCAG	TTCTGCCAGTGCCTCTTTGCTG
IL1b	CCACAGACCTTCCAGGAGAATG	GTGCAGTTCAGTGATCGTACAGG
TNF-α	CTCTTCTGCCTGCTGCACTTTG	ATGGGCTACAGGCTTGTCACTC
GAPDH	GTCTCCTCTGACTTCAACAGCG	ACCACCCTGTTGCTGTAGCCAA
